# Supplementary material for: Compositional Data Analysis of 16S rRNA Gene Sequencing Results from Hospital Airborne Microbiome Samples
Source: Int J Environ Res Public Health. 2022 Aug 16;19(16):10107. doi: 10.3390/ijerph191610107 (PMC9408509; doi:10.3390/ijerph191610107)
Supplement: Supplementary file 1 [file ijerph-19-10107-s001.zip]

Archive with 1 entries (1 files):
- ijerph-1870806-supplementary.xlsx
