# Supplementary material for: Compositional Data Analysis of 16S rRNA Gene Sequencing Results from Hospital Airborne Microbiome Samples
Source: Int J Environ Res Public Health. 2022 Aug 16;19(16):10107. doi: 10.3390/ijerph191610107 (PMC9408509; doi:10.3390/ijerph191610107)
Supplement: Supplementary file 1 [file ijerph-19-10107-s001.zip › ijerph-1870806-supplementary.xlsx]

## Sheet: Table S1
Table S1. Heatmap of the Centered Log-Ratio (CLR) values for the 25 selected bacterial genera detected in the 17 analysed samples. Green-coloured cells correspond to smaller values, while red-coloured cells to larger values.
Bacterial Genera	A_HR	A_R1	B_R1	B_R2	B_BAT	B+C_R1	B+C_R2	HR1	HR2	R3	R4	MED	RO1	RO2	PSY	DD1	DD2
Corynebacterium	3.40953	3.23813	6.54232	5.77313	6.48602	2.11519	1.87632	4.33576	2.3292	1.39916	0.502833	2.08223	2.55193	2.51092	3.41996	3.23839	1.55532
Sphingomonas	3.08923	2.91274	3.55349	4.24119	3.3108	1.87176	2.27981	3.98682	2.65119	2.65914	2.73239	1.60266	2.61752	3.12174	2.41061	3.96364	2.83841
Staphylococcus	4.98227	4.63766	7.3807	6.35347	6.87606	2.5199	2.61666	4.69353	1.99246	1.39686	0.958143	2.4717	0.827205	2.34324	3.20723	3.18299	1.25698
Acinetobacter	1.85149	2.25449	5.43127	4.58429	6.09592	0.233648	0.838743	3.56314	1.47787	1.03765	-6.53054	0.983619	0.880514	-5.46842	3.14015	1.16602	-5.61952
Gp16	1.78073	1.61049	-3.09389	-3.9202	-3.24247	0.971247	0.469872	3.76001	1.7501	0.674812	0.576068	0.647147	1.78471	2.04407	1.28163	1.36925	1.77066
Pseudomonas	2.31769	3.26697	5.43644	4.30869	4.95684	1.14696	1.18401	3.97603	1.38397	2.28457	0.188104	0.424003	-5.4529	-5.46842	1.6736	3.15601	-5.61952
Gp15	3.29135	1.97712	2.94269	2.91581	2.68957	0.486431	0.151132	4.60608	-5.40811	1.5137	0.0635599	-1.39307	2.02191	-5.46842	-5.76388	2.2514	1.52786
Hymenobacter	2.33773	2.26939	-3.09389	3.23801	-3.24247	-6.60236	1.20951	2.93211	0.986249	1.32918	1.6868	-1.39307	0.797963	2.59815	1.25583	3.00366	1.70998
Massilia	2.07349	2.57771	-3.09389	2.71514	-3.24247	-6.60236	0.264348	4.22449	0.991377	1.158	1.38854	-1.39307	0.986693	1.85195	1.26541	2.69818	1.18969
Nocardioides	1.41029	1.92187	-3.09389	-3.9202	-3.24247	1.02135	0.933981	-3.37641	1.82728	1.31424	1.22934	0.136321	2.14492	2.41534	1.78492	1.82914	2.56917
Arthrobacter	1.43361	-5.0147	-3.09389	-3.9202	-3.24247	0.657132	0.454852	-3.37641	2.551	0.848912	1.14018	0.136321	0.821425	2.16577	1.63857	1.80416	2.24847
Rubellimicrobium	-4.8465	2.68987	-3.09389	-3.9202	-3.24247	0.877675	0.638337	-3.37641	1.93541	1.3382	1.43608	0.424003	1.37481	2.30902	1.4891	2.78051	2.54844
Bacillus	-4.8465	-5.0147	-3.09389	-3.9202	-3.24247	0.996229	1.03797	2.56376	2.78441	0.421912	0.980272	0.983619	1.01813	2.83862	1.99993	-5.13688	2.5246
Gemmatimonas	-4.8465	1.6023	-3.09389	-3.9202	-3.24247	0.668966	0.115815	2.66384	1.4011	0.456017	0.81894	-1.39307	0.779999	1.79432	1.19193	-5.13688	1.60361
Microvirga	-4.8465	-5.0147	-3.09389	-3.9202	-3.24247	0.887178	0.712998	-3.37641	1.74289	0.795584	1.00767	0.136321	1.43622	2.34386	1.82152	1.47599	2.09882
Gp6	-4.8465	1.32959	-3.09389	-3.9202	-3.24247	0.699511	0.789993	-3.37641	1.29743	0.32558	0.287124	-1.39307	1.02051	1.94337	1.21941	-5.13688	1.29284
Methylobacterium	1.88691	2.68012	-3.09389	-3.9202	-3.24247	0.258139	1.27672	-3.37641	1.20269	1.38835	1.44616	-1.39307	-5.4529	1.49324	-5.76388	2.19564	1.58549
Paracoccus	1.20469	2.0105	4.15362	3.45274	3.75779	-6.60236	1.24553	-3.37641	-5.40811	1.52663	0.646657	-1.39307	-5.4529	-5.46842	2.1552	-5.13688	0.872718
Roseomonas	1.50049	1.80633	-3.09389	-3.9202	-3.24247	0.285189	0.034137	-3.37641	-5.40811	0.746653	1.30938	0.136321	0.855616	1.22766	-5.76388	-5.13688	1.28669
Bacteroides	1.11372	-5.0147	3.92581	5.70702	5.18698	0.740167	-6.7317	-3.37641	-5.40811	-6.20328	0.159827	0.983619	1.12848	-5.46842	-5.76388	1.89513	-5.61952
Solirubrobacter	-4.8465	-5.0147	-3.09389	-3.9202	-3.24247	0.783059	0.629578	-3.37641	1.32894	0.657226	0.65834	0.136321	1.67491	2.02883	-5.76388	-5.13688	2.21554
WPSUnclassified1_genera_incertae_sedis	-4.8465	-5.0147	-3.09389	-3.9202	-3.24247	0.496648	0.283874	2.58776	1.45561	-6.20328	0.219213	-1.39307	0.928523	1.83759	1.03509	-5.13688	1.02186
Prevotella	1.97453	1.33229	3.11763	3.72949	4.50552	0.404889	-6.7317	-3.37641	-5.40811	-6.20328	-6.53054	0.424003	-5.4529	-5.46842	-5.76388	3.65981	-5.61952
Streptococcus	3.11423	-5.0147	3.92444	3.94366	4.77156	1.10981	-6.7317	-3.37641	-5.40811	-6.20328	-6.53054	0.829468	-5.4529	-5.46842	1.457	1.42513	-5.61952
Streptomyces	-4.8465	-5.0147	-3.09389	-3.9202	-3.24247	0.576006	1.15091	-3.37641	1.3595	1.54073	0.155995	-1.39307	1.61251	1.41125	1.13616	-5.13688	-5.61952

## Sheet: Table S2
Table S2. Aitchison distance matrix based on the CLR values associated with the 25 selected bacterial genera detected in the 17 analysed samples. The smaller the values are, the more similar genus profile the samples share.
Samples	A_HR	A_R1	B_R1	B_R2	B_BAT	B+C_R1	B+C_R2	HR1	HR2	R3	R4	MED	RO1	RO2	PSY	DD1	DD2
A_HR	0
A_R1	16.9468	0
B_R1	15.7555	21.5639	0
B_R2	14.527	21.7378	9.5318	0
B_BAT	16.3769	22.8091	2.40282	9.46091	0
B+C_R1	22.3591	23.2082	21.2535	25.9992	21.8447	0
B+C_R2	22.5679	17.4766	25.2996	27.0473	26.9667	18.4646	0
HR1	20.1207	18.801	21.4745	20.8291	22.7871	22.0603	17.3307	0
HR2	26.3385	22.6468	28.412	29.8095	29.6328	17.7178	11.3249	19.2427	0
R3	21.4028	16.1804	25.1313	26.4797	26.7333	19.7031	7.14175	19.2255	14.5025	0
R4	22.9424	20.2213	27.121	27.6753	28.5028	18.6618	10.6903	20.4519	15.1162	12.2691	0
MED	15.9118	18.0933	16.8277	19.1041	17.5749	10.3639	14.5865	17.5693	15.7339	15.2347	14.6879	0
RO1	24.6786	23.3044	27.0436	27.6623	27.9488	16.6967	14.6468	19.2204	15.413	16.3619	13.8144	14.2788	0
RO2	28.2978	24.6664	32.9863	33.6146	34.1534	20.2332	14.052	23.7494	12.0561	17.0699	12.7512	18.1754	14.3066	0
PSY	24.2488	22.5108	23.9636	25.2863	25.2057	21.256	15.6742	19.1718	14.5448	17.8354	19.8491	16.2513	19.452	20.0612	0
DD1	14.0327	19.3707	20.026	18.4476	20.3522	21.2393	23.4837	21.5779	23.067	22.1592	23.0655	16.2937	23.6249	26.7118	23.5233	0
DD2	25.367	21.4311	30.4726	31.322	31.8158	21.1799	12.8658	22.2407	16.8752	15.1427	10.9736	17.6613	15.4802	11.9831	21.4121	25.3852	0

## Sheet: Table S3
Table S3. Proportionality coefficients based on the ρ metrics between the 25 selected bacterial genera detected in the 17 analysed samples. Significant positive proportionality coefficients with ρ values > 0.65 are reported in blue, while significant negative proportionality coefficients with ρ values < -0.65 are in red.
	Corynebacterium	Sphingomonas	Staphylococcus	Acinetobacter	Gp16	Pseudomonas	Gp15	Hymenobacter	Massilia	Nocardioides	Arthrobacter	Rubellimicrobium	Bacillus	Gemmatimonas	Microvirga	Gp6	Methylobacterium	Paracoccus	Roseomonas	Bacteroides	Solirubrobacter	WPSUnclassified1_genera_incertae_sedis	Prevotella	Streptococcus	Streptomyces
Corynebacterium
Sphingomonas	0.448098
Staphylococcus	0.923921	0.36302
Acinetobacter	0.610789	0.116117	0.644115
Gp16	-0.639233	-0.172684	-0.633098	-0.401463
Pseudomonas	0.48593	0.149775	0.647416	0.766155	-0.416802
Gp15	0.319296	0.206391	0.39767	0.339763	-0.221996	0.380051
Hymenobacter	-0.163532	0.226802	-0.162358	-0.228871	0.345649	-0.16272	-0.0207173
Massilia	-0.120555	0.241219	-0.12609	-0.155948	0.398813	-0.105482	0.033578	0.983419
Nocardioides	-0.775618	-0.313824	-0.784697	-0.585538	0.646396	-0.602073	-0.472974	0.208231	0.147361
Arthrobacter	-0.655678	-0.240382	-0.744054	-0.580966	0.47637	-0.58524	-0.553743	0.0969682	0.016847	0.747552
Rubellimicrobium	-0.656702	-0.234762	-0.745747	-0.569214	0.465339	-0.536782	-0.530192	0.11985	0.0763876	0.792742	0.521765
Bacillus	-0.47024	-0.217596	-0.613905	-0.484421	0.449259	-0.581268	-0.565006	-0.0408162	-0.0309566	0.28052	0.493452	0.389444
Gemmatimonas	-0.489955	-0.211463	-0.55783	-0.418503	0.579839	-0.461585	-0.404882	0.0743198	0.123589	0.364234	0.158797	0.526551	0.77986
Microvirga	-0.612351	-0.238917	-0.794833	-0.58643	0.354176	-0.636617	-0.63076	-0.021912	-0.0891167	0.624592	0.819599	0.751938	0.686122	0.410921
Gp6	-0.590965	-0.347254	-0.660778	-0.497471	0.366116	-0.59085	-0.608962	-0.0612281	-0.0945495	0.620972	0.364988	0.725885	0.657865	0.826025	0.59236
Methylobacterium	-0.487902	-0.0673801	-0.313428	-0.522588	0.323688	-0.131209	-0.057928	0.19203	0.121225	0.521575	0.325396	0.412626	-0.107024	0.040278	0.128687	0.16011
Paracoccus	0.326544	0.0718947	0.463098	0.345383	-0.530327	0.461998	0.296429	0.0373125	0.00951022	-0.380357	-0.455499	-0.413213	-0.416846	-0.297344	-0.502387	-0.216187	-0.165752
Roseomonas	-0.484462	-0.207583	-0.382592	-0.552153	0.261023	-0.501403	0.160561	-0.0184982	-0.0608897	0.415201	0.114656	0.200387	0.084082	0.265147	0.00849093	0.379136	0.4622	-0.018792
Bacteroides	0.423998	0.11915	0.440851	0.41346	-0.524353	0.378565	0.479514	-0.32282	-0.312706	-0.497333	-0.342645	-0.528825	-0.553891	-0.658043	-0.395466	-0.610144	-0.355802	0.170696	-0.189423
Solirubrobacter	-0.5533	-0.239274	-0.669971	-0.63294	0.211213	-0.70186	-0.314171	-0.182905	-0.239593	0.369778	0.499322	0.439928	0.706461	0.507727	0.647698	0.626134	0.241827	-0.416441	0.478128	-0.303153
WPSUnclassified1_genera_incertae_sedis	-0.263775	-0.135221	-0.400905	-0.391041	0.412057	-0.531572	-0.47347	-0.0566928	-0.0324335	0.151453	0.337979	0.234637	0.850196	0.679415	0.508999	0.508437	-0.243324	-0.463792	-0.0399349	-0.341818	0.507753
Prevotella	0.499982	0.138555	0.612188	0.591753	-0.438561	0.604117	0.481404	-0.263889	-0.2442	-0.444659	-0.492143	-0.470361	-0.781059	-0.682317	-0.59992	-0.649767	-0.0927828	0.249584	-0.232097	0.775379	-0.583553	-0.578739
Streptococcus	0.517474	0.0962663	0.585489	0.636764	-0.46699	0.565408	0.248386	-0.349407	-0.336548	-0.469617	-0.296191	-0.568552	-0.547581	-0.666637	-0.429348	-0.620631	-0.388457	0.311691	-0.422767	0.757284	-0.595476	-0.371105	0.833425
Streptomyces	-0.406867	-0.276307	-0.533061	-0.21548	0.165748	-0.329598	-0.629701	-0.193746	-0.221295	0.313565	0.452253	0.366476	0.660311	0.490975	0.622494	0.633574	-0.144459	-0.342499	0.0619588	-0.341951	0.568344	0.461777	-0.612975	-0.394068

## Sheet: Table S4
Table S4. Heatmap of the Centered Log-Ratio (CLR) values for the 20 selected bacterial species detected in the 17 analysed samples. Green-coloured cells correspond to smaller values, while red-coloured cells to larger values.
Bacterial Species	A_HR	A_R1	B_R1	B_R2	B_BAT	B+C_R1	B+C_R2	HR1	HR2	R3	R4	MED	RO1	RO2	PSY	DD1	DD2
C. tuberculostearicum	4.41465	2.64331	5.53588	6.14289	6.08883	2.28781	2.87811	4.58246	-3.25527	1.30832	-3.91636	1.62726	3.81318	3.13286	4.49453	4.65029	1.507
u. Acidobacteria (EF457419)	5.49743	2.49663	-3.17308	4.01318	-2.74732	1.72334	2.25659	5.76394	2.41195	2.98125	2.59435	-0.595282	3.57094	1.97772	-3.63971	4.88547	2.79034
G. kalamazoonesis	2.7156	1.69704	-3.17308	-2.72388	-2.74732	1.12499	1.53245	3.68167	2.79228	1.33322	2.6012	-0.1645	-3.76359	2.20024	2.45403	-2.39119	2.23106
R. roseum	-2.56721	2.92888	-3.17308	-2.72388	-2.74732	1.73744	2.41713	-2.14727	3.70785	2.53555	3.70434	-0.595282	2.80708	3.1817	3.22722	5.3441	3.51382
S. pettenkoferi	6.99303	4.74587	5.04799	5.65104	4.32203	2.82903	3.11104	3.67714	-3.25527	-4.59473	-3.91636	0.934113	-3.76359	-4.2245	3.29086	4.45632	-4.25651
u. Eubacterium	-2.56721	1.26403	-3.17308	-2.72388	-2.74732	1.42231	2.18207	-2.14727	3.25315	1.38123	2.54751	-0.1645	2.30199	2.72838	2.84316	-2.39119	2.09586
B. aggregatus	-2.56721	2.03764	-3.17308	-2.72388	-2.74732	0.794183	1.55804	-2.14727	2.3573	1.50937	3.3824	-0.595282	1.76095	2.25129	2.20717	-2.39119	2.53039
A. lwoffii	-2.56721	2.14507	3.49798	3.86811	5.87603	-5.26422	1.94774	-2.14727	2.39045	1.75763	-3.91636	0.934113	-3.76359	-4.2245	3.5185	-2.39119	-4.25651
N. hollandica	-2.56721	-4.35414	-3.17308	-2.72388	-2.74732	0.953459	1.44745	-2.14727	-3.25527	1.43076	2.27961	-0.1645	2.52513	2.30211	2.91137	-2.39119	2.21215
P. acnes	4.82107	1.91437	5.19293	5.3792	5.49097	-5.26422	-4.49676	5.19027	-3.25527	-4.59473	2.54029	1.62726	2.24693	-4.2245	-3.63971	-2.39119	-4.25651
M. universalis	5.52321	3.7466	4.42936	-2.72388	-2.74732	-5.26422	-4.49676	7.16632	-3.25527	1.53649	-3.91636	0.528648	2.3091	-4.2245	-3.63971	3.54492	-4.25651
M. lapidis	-2.56721	1.50599	-3.17308	-2.72388	-2.74732	0.947305	-4.49676	-2.14727	2.60046	1.52978	2.86705	-0.595282	1.61596	1.5244	-3.63971	-2.39119	2.73106
Solirubrobacter sp.	-2.56721	-4.35414	-3.17308	-2.72388	-2.74732	1.14037	1.78623	-2.14727	2.5321	1.50937	2.25099	-0.595282	2.3091	2.14908	-3.63971	-2.39119	2.5111
C. jeikeium	-2.56721	1.33414	4.9388	4.86542	5.38602	0.953459	-4.49676	-2.14727	-3.25527	-4.59473	-3.91636	-0.1645	-3.76359	-4.2245	-3.63971	4.00574	-4.25651
C. vitaeruminis	3.40875	2.01944	3.32149	-2.72388	3.92568	1.1198	1.38506	-2.14727	-3.25527	1.22512	-3.91636	-0.595282	-3.76359	-4.2245	-3.63971	-2.39119	-4.25651
G. phototrophica	-2.56721	-4.35414	-3.17308	-2.72388	-2.74732	1.03303	-4.49676	-2.14727	2.47383	1.03455	2.50589	-0.595282	-3.76359	2.02637	2.34403	-2.39119	1.81972
M. lupini	-2.56721	-4.35414	-3.17308	-2.72388	-2.74732	0.915955	-4.49676	-2.14727	2.25069	0.866487	1.94814	-0.595282	-3.76359	2.12518	2.38578	-2.39119	1.58145
S. ginsenosidimutans	-2.56721	-4.35414	-3.17308	-2.72388	-2.74732	0.812008	1.4063	-2.14727	-3.25527	-4.59473	2.10913	0.528648	2.06082	2.02933	-3.63971	-2.39119	2.52516
S. cohnii	-2.56721	-4.35414	6.11251	5.49055	4.62562	-5.26422	1.64114	-2.14727	-3.25527	-4.59473	-3.91636	-0.1645	-3.76359	-4.2245	3.08078	4.19868	-4.25651
u. Acidobacteria (EF457480)	-2.56721	-4.35414	-3.17308	-2.72388	-2.74732	1.26239	1.43119	-2.14727	2.52737	1.03455	-3.91636	-0.595282	2.78749	1.94285	-3.63971	-2.39119	1.74643

## Sheet: Table S5
Table S5. Aitchison distance matrix based on the CLR values associated with the 20 selected bacterial species detected in the 17 analysed samples. The smaller the values are, the more similar genus profile the samples share.
Samples	A_HR	A_R1	B_R1	B_R2	B_BAT	B+C_R1	B+C_R2	HR1	HR2	R3	R4	MED	RO1	RO2	PSY	DD1	DD2
A_HR	0
A_R1	13.1991	0
B_R1	16.9815	17.7753	0
B_R2	17.4454	18.1113	11.9524	0
B_BAT	19.0644	18.2666	7.93891	9.83666	0
B+C_R1	20.5977	19.2561	25.9168	23.2143	23.9167	0
B+C_R2	20.1217	18.9121	22.9535	20.3064	20.9271	14.9568	0
HR1	6.93009	13.8632	18.1073	17.194	20.5495	20.9448	20.5621	0
HR2	24.7242	20.4741	28.6651	25.6737	26.833	15.2509	17.9893	22.7779	0
R3	20.9262	18.0646	26.0851	25.202	25.3535	14.6997	16.4429	19.5246	10.5658	0
R4	24.4374	22.3604	30.0808	26.8622	28.5589	15.8931	20.5006	22.2267	13.3698	15.8673	0
MED	14.6023	13.8148	15.5408	14.8634	14.9485	13.6273	13.6047	13.412	15.3509	13.8019	15.8959	0
RO1	20.6386	19.682	25.5931	23.517	25.6641	17.1295	17.3483	17.9348	18.2849	15.236	16.1911	14.0136	0
RO2	24.8007	23.3428	30.1913	26.8534	28.5218	11.1746	16.8566	22.5788	12.3278	12.4717	11.6001	15.5725	13.9203	0
PSY	23.2699	20.4162	22.7102	20.7985	21.0054	18.2513	15.7941	22.2865	18.3127	17.8065	20.4135	14.7402	22.8833	18.131	0
DD1	16.5647	15.5734	16.5789	14.5597	18.4151	18.8319	18.1071	15.6125	22.6035	20.5556	24.1596	14.337	19.5163	22.4717	19.4814	0
DD2	25.1068	23.3965	30.7791	27.3039	29.1408	11.4367	17.203	22.8895	11.813	12.6105	10.5059	15.9276	13.8586	2.47346	19.2543	22.7285	0

## Sheet: Table S6
Table S6. Proportionality coefficients based on the ρ metrics between the 20 selected bacterial species detected in the 17 analysed samples. Significant positive proportionality coefficients with ρ values > 0.65 are reported in blue, while significant negative proportionality coefficients with ρ values < -0.65 are in red.
	C. tuberculostearicum	u. Acidobacteria (EF457419)	G. kalamazoonesis	R. roseum	S. pettenkoferi	u. Eubacterium	B. aggregatus	A. lwoffii	N. hollandica	P. acnes	M. universalis	M. lapidis	Solirubrobacter sp.	C. jeikeium	C. vitaeruminis	G. phototrophica	M. lupini	S. ginsenosidimutans	S. cohnii	u. Acidobacteria (EF457480)
C. tuberculostearicum
u. Acidobacteria (EF457419)	-0.146327
G. kalamazoonesis	-0.516081	0.246097
R. roseum	-0.552347	0.168326	0.2777
S. pettenkoferi	0.623562	-0.0900604	-0.205663	-0.544671
u. Eubacterium	-0.660288	-0.0442302	0.481538	0.753139	-0.62796
B. aggregatus	-0.694385	-0.00215648	0.50644	0.761752	-0.629746	0.978026
A. lwoffii	0.2793	-0.542281	-0.279623	-0.382397	0.393268	-0.268392	-0.288255
N. hollandica	-0.264639	-0.0976438	0.220006	0.484671	-0.561809	0.672432	0.647867	-0.434059
P. acnes	0.34738	0.00492096	-0.331095	-0.710201	0.486827	-0.609812	-0.549484	0.27441	-0.497103
M. universalis	0.335521	0.298646	-0.124848	-0.338718	0.384903	-0.502803	-0.45895	0.00887011	-0.466403	0.547152
M. lapidis	-0.720863	0.25264	0.285229	0.526496	-0.70633	0.611052	0.676373	-0.475161	0.281393	-0.280785	-0.202672
Solirubrobacter sp.	-0.656502	0.244447	0.242183	0.503714	-0.758387	0.680019	0.646092	-0.494468	0.631546	-0.493392	-0.45841	0.640396
C. jeikeium	0.528245	-0.253971	-0.632368	-0.484854	0.661684	-0.694219	-0.67342	0.436009	-0.63878	0.509517	0.212737	-0.396482	-0.617262
C. vitaeruminis	0.357901	-0.248098	-0.191615	-0.552746	0.550743	-0.496848	-0.483349	0.413838	-0.490115	0.29595	0.313407	-0.412385	-0.440485	0.430451
G. phototrophica	-0.614293	-0.144648	0.527052	0.438135	-0.562403	0.567913	0.557323	-0.279144	0.506676	-0.484618	-0.494268	0.538197	0.487137	-0.447379	-0.531356
M. lupini	-0.581202	-0.157794	0.524277	0.429253	-0.543141	0.563933	0.547249	-0.268432	0.507318	-0.486058	-0.485133	0.518061	0.470577	-0.438203	-0.528954	0.99
S. ginsenosidimutans	-0.28469	0.138524	0.0616903	0.286673	-0.435628	0.422084	0.41235	-0.642503	0.659561	-0.223051	-0.407075	0.344491	0.694485	-0.380451	-0.429856	0.201224	0.191066
S. cohnii	0.571662	-0.420476	-0.53952	-0.415391	0.616804	-0.54966	-0.576672	0.6483	-0.327108	0.379579	0.0712828	-0.730227	-0.542784	0.679602	0.221302	-0.374093	-0.35827	-0.324655
u. Acidobacteria (EF457480)	-0.290106	0.208662	0.0775151	0.360805	-0.572235	0.534166	0.427272	-0.347726	0.454561	-0.53059	-0.317711	0.434505	0.825355	-0.478765	-0.28883	0.26085	0.267835	0.499838	-0.429567

## Sheet: Figure S1
Figure S1. Planimetry of the Infectious Disease (ID) Department in Santa Caterina Novella Hospital in Galatina (Lecce, Italy) where the air samplings were performed. The Medicine Store Room (MED), the doctor’s office, the corridors, the five conventional patient Rooms (R) with the corresponding BAThrooms (BAT), as well as the three negative-pressure High isolation Rooms (HR) are reported.
